# Supplementary material for: Addressing the Knowledge Deficit in Hospital Bed Planning and Defining an Optimum Region for the Number of Different Types of Hospital Beds in an Effective Health Care System
Source: Int J Environ Res Public Health. 2023 Dec 12;20(24):7171. doi: 10.3390/ijerph20247171 (PMC11080941; doi:10.3390/ijerph20247171)
Supplement: Supplementary file 1 [file ijerph-20-07171-s001.zip]

Archive with 1 entries (1 files):
- ijerph-2689026-supplementary.pdf
